# Supplementary material for: Characterization of Chemical Defensive Behavior and Associated Glands in the Destructive Invasive Longhorn Beetle Aromia bungii
Source: Insects. 2026 Jan 13;17(1):89. doi: 10.3390/insects17010089 (PMC12841808; doi:10.3390/insects17010089)
Supplement: Supplementary file 1 [file insects-17-00089-s001.zip]

Archive with 1 entries (1 files):
- insects-4050057-supplementary.mp4
